# Supplementary material for: 3-Acetyl­benzoic acid
Source: Acta Crystallogr Sect E Struct Rep Online. 2010 Jun 5;66(Pt 7):o1595. doi: 10.1107/S1600536810021094 (PMC3006848; doi:10.1107/S1600536810021094)
Supplement: Supplementary file 2 [file e-66-o1595-Isup2.hkl]

# 
# h,k,l, Fc-squared, Fo-squared, sigma(Fo-squared) and status flag 
# 
data_I
_shelx_title ' TWIN in P2(1)                    P21/c' 
_shelx_refln_list_code          4 
_shelx_F_calc_maximum      117.28 
_exptl_crystal_F_000       344.00 
_reflns_d_resolution_high  0.8154 
 
loop_ 
 _symmetry_equiv_pos_as_xyz 
 'x, y, z' 
 '-x, y+1/2, -z+1/2' 
 '-x, -y, -z' 
 'x, -y-1/2, z-1/2' 
 
_cell_length_a     3.8202 
_cell_length_b    15.6478 
_cell_length_c    12.9282 
_cell_angle_alpha  90.000 
_cell_angle_beta   98.508 
_cell_angle_gamma  90.000 
 
_shelx_F_squared_multiplier     1.000 
 
loop_ 
 _refln_index_h 
 _refln_index_k 
 _refln_index_l 
 _refln_F_squared_calc 
 _refln_F_squared_meas 
 _refln_F_squared_sigma 
 _refln_observed_status 
   3   0  -4        4.35        3.97      0.43 o 
   1   0  -2        5.50        8.40      0.53 o 
  -1   0   0       56.86       56.02      1.10 o 
   1   0   0      243.01      216.10      2.89 o 
   2   0   0      643.50      667.25     11.72 o 
   3   0   0       10.75       10.99      0.61 o 
   4   0   0      137.83      128.44      2.56 o 
   1   1   0     3001.55     2999.97     29.84 o 
   2   1   0       94.15      102.50      1.63 o 
   3   1   0      217.89      211.32      2.61 o 
   4   1   0       28.24       26.98      0.77 o 
   0   2   0      452.24      425.77      5.06 o 
   1   2   0     3667.59     3877.40     89.73 o 
   2   2   0      115.88      117.74      2.51 o 
   3   2   0       47.87       46.34      0.83 o 
   4   2   0       40.77       41.49      0.78 o 
   1   3   0     1524.12     1516.49     17.80 o 
   2   3   0      412.58      430.36      4.63 o 
   3   3   0      137.55      138.45      1.61 o 
   4   3   0       17.07       16.69      0.48 o 
   0   4   0      212.17      222.51      3.31 o 
   1   4   0       13.26       13.19      0.31 o 
   2   4   0     1144.58     1111.70     12.36 o 
   3   4   0       54.89       47.60      1.55 o 
   4   4   0       41.36       42.31      0.79 o 
   1   5   0        7.10        4.72      0.23 o 
   2   5   0       55.14       61.40      0.94 o 
   3   5   0      123.10      112.82      3.53 o 
   4   5   0       60.46       60.95      0.96 o 
   0   6   0       38.39       40.73      0.79 o 
   1   6   0       25.46       26.58      0.71 o 
   2   6   0      115.18      118.56      1.69 o 
   3   6   0      148.86      138.74      7.53 o 
   4   6   0       87.37       79.09      1.39 o 
   1   7   0       11.67       10.94      0.36 o 
   2   7   0      312.22      314.44      3.71 o 
   3   7   0       34.03       36.36      0.96 o 
   0   8   0      116.40      100.10      1.65 o 
   1   8   0       12.85       14.02      0.43 o 
   2   8   0       83.63       75.12      1.01 o 
   3   8   0       35.87       33.66      1.15 o 
   4   8   0       60.14       49.50      1.32 o 
   1   9   0     1151.88     1165.79     16.25 o 
   2   9   0       44.58       41.54      0.90 o 
   3   9   0       95.49       80.91      3.95 o 
   4   9   0       46.70       50.41      1.58 o 
   0  10   0       56.25       49.35      1.21 o 
   1  10   0       65.29       63.76      0.97 o 
   2  10   0      118.96      103.03      1.68 o 
   3  10   0        8.72        7.53      0.56 o 
   1  11   0      844.82      829.42      8.51 o 
   2  11   0       65.48       58.60      1.46 o 
   3  11   0        6.43        5.47      0.34 o 
   0  12   0       90.63       93.20      1.79 o 
   1  12   0      210.06      177.48      2.87 o 
   2  12   0        5.99        5.42      0.39 o 
   3  12   0      117.80      115.84      1.85 o 
   1  13   0      865.67      894.25     12.07 o 
   2  13   0      152.16      153.66      2.47 o 
   3  13   0       18.72       17.59      0.46 o 
   0  14   0     2584.82     2641.64     40.49 o 
   1  14   0       25.03       29.19      1.17 o 
   2  14   0        3.56        4.24      0.41 o 
   3  14   0       12.12       16.39      0.73 o 
   1  15   0        1.83        2.74      0.73 o 
   2  15   0        0.42        0.25      0.25 o 
   0  16   0       29.15       31.20      1.09 o 
   1  16   0      156.41      160.67      2.61 o 
   2  16   0       13.55       11.00      0.73 o 
   1  17   0       23.88       23.67      0.71 o 
   2  17   0       45.38       54.29      1.70 o 
   0  18   0       83.95       89.00      2.43 o 
  -4   1   1        2.20        1.82      0.22 o 
  -3   1   1       48.45       50.16      0.89 o 
  -2   1   1       66.68       61.55      0.83 o 
  -1   1   1     1520.54     1520.51     14.28 o 
   0   1   1      146.43      140.09      1.39 o 
   1   1   1     3275.23     3266.04     30.71 o 
   2   1   1       40.44       40.28      0.75 o 
   3   1   1      167.59      161.80      1.84 o 
   4   1   1        0.30        0.62      0.23 o 
  -4   2   1        0.32        0.53      0.19 o 
  -3   2   1      459.35      453.13      5.50 o 
  -2   2   1       90.36       87.28      1.10 o 
  -1   2   1    13755.76    13472.96    137.17 o 
   0   2   1       13.61       14.68      0.21 o 
   1   2   1     1074.51     1089.00     11.75 o 
   2   2   1       38.29       33.02      0.64 o 
   3   2   1       15.64       13.62      0.41 o 
   4   2   1        0.59        0.36      0.19 o 
  -4   3   1        5.25        5.37      0.32 o 
  -3   3   1      107.71      106.22      1.37 o 
  -2   3   1     1668.09     1756.32     18.95 o 
  -1   3   1      358.58      383.64     10.62 o 
   0   3   1      309.48      291.49      2.71 o 
   1   3   1      516.93      528.69     16.99 o 
   2   3   1      683.09      703.38      7.22 o 
   3   3   1       28.78       27.60      0.56 o 
   4   3   1        4.72        4.46      0.30 o 
  -4   4   1        1.69        1.77      0.22 o 
  -3   4   1        7.30        7.07      0.38 o 
  -2   4   1        0.23        0.89      0.17 o 
  -1   4   1       33.90       31.78      0.42 o 
   0   4   1       11.22       12.11      0.20 o 
   1   4   1      862.27      897.53     10.01 o 
   2   4   1      652.07      652.34      7.94 o 
   3   4   1       53.62       48.48      1.47 o 
   4   4   1        0.70        0.25      0.19 o 
  -4   5   1        0.94        0.87      0.20 o 
  -3   5   1      242.43      235.16      2.87 o 
  -2   5   1      162.39      177.50      2.26 o 
  -1   5   1        1.75        1.84      0.12 o 
   0   5   1        8.35       12.99      0.24 o 
   1   5   1      286.47      283.17      7.52 o 
   2   5   1      152.83      161.70      2.19 o 
   3   5   1       52.86       44.42      2.56 o 
   4   5   1        5.74        5.38      0.40 o 
  -4   6   1       10.15       10.42      0.46 o 
  -3   6   1       14.18       15.39      0.60 o 
  -2   6   1        2.56        2.71      0.24 o 
  -1   6   1       98.62       95.30      1.42 o 
   0   6   1        0.86        1.05      0.16 o 
   1   6   1     1848.66     1929.81     23.02 o 
   2   6   1      195.61      196.59      2.62 o 
   3   6   1      110.67       85.67      3.87 o 
   4   6   1        7.34        7.85      0.40 o 
  -4   7   1        2.60        2.53      0.27 o 
  -3   7   1       41.22       38.63      3.12 o 
  -2   7   1      250.76      228.95      2.91 o 
  -1   7   1        6.25        8.25      0.33 o 
   0   7   1     1240.17     1306.67     13.27 o 
   1   7   1       27.27       30.08      0.60 o 
   2   7   1      148.80      143.38      1.81 o 
   3   7   1       21.35       17.54      0.56 o 
   4   7   1       24.21       20.75      0.87 o 
  -4   8   1        9.62        9.23      0.97 o 
  -3   8   1      120.60      124.08      2.13 o 
  -2   8   1        0.08        0.30      0.19 o 
  -1   8   1       18.14       17.80      0.53 o 
   0   8   1       50.38       54.95      0.77 o 
   1   8   1     1244.29     1273.65     18.56 o 
   2   8   1      158.73      147.86      1.78 o 
   3   8   1       62.29       52.13      2.29 o 
   4   8   1       16.61       14.51      0.62 o 
  -4   9   1       15.85       13.84      0.73 o 
  -3   9   1      160.05      144.30      5.42 o 
  -2   9   1      380.60      359.77      3.69 o 
  -1   9   1      274.72      271.79     10.19 o 
   0   9   1      104.21      108.82      1.49 o 
   1   9   1       35.67       29.45      1.29 o 
   2   9   1       14.69       14.69      0.53 o 
   3   9   1       18.34       17.95      0.58 o 
   4   9   1        0.17       -0.12      0.24 o 
  -3  10   1       47.01       42.10      2.30 o 
  -2  10   1      200.26      194.44      2.76 o 
  -1  10   1       19.62       18.76      0.73 o 
   0  10   1        0.97        1.71      0.27 o 
   1  10   1      181.87      179.14      2.01 o 
   2  10   1      602.27      574.61      7.17 o 
   3  10   1       19.42       16.86      0.67 o 
  -3  11   1       94.12       95.71      1.66 o 
  -2  11   1     1805.41     1784.69     22.76 o 
  -1  11   1      273.57      240.18      4.08 o 
   0  11   1      230.32      207.02      2.30 o 
   1  11   1       34.38       34.52      0.62 o 
   2  11   1       21.30       23.04      0.69 o 
   3  11   1        7.55        6.47      0.72 o 
  -3  12   1      126.83      126.84      1.72 o 
  -2  12   1       81.20       86.25      1.63 o 
  -1  12   1      784.58      778.87     10.55 o 
   0  12   1       72.01       70.19      1.04 o 
   1  12   1      137.51      130.47      2.10 o 
   2  12   1        2.04        1.69      0.28 o 
   3  12   1        2.55        2.93      0.25 o 
  -3  13   1        7.63        7.40      1.00 o 
  -2  13   1      128.68      135.14      2.24 o 
  -1  13   1      474.29      456.05      6.49 o 
   0  13   1      461.59      447.71      5.33 o 
   1  13   1      100.70      105.86      1.88 o 
   2  13   1       95.90       95.68      1.60 o 
   3  13   1       89.93       98.07      1.35 o 
  -3  14   1       12.16       11.88      0.53 o 
  -2  14   1       18.81       17.61      0.67 o 
  -1  14   1       26.42       30.63      0.87 o 
   0  14   1      158.58      163.66      2.29 o 
   1  14   1       62.42       61.75      1.40 o 
   2  14   1       10.56        9.06      0.52 o 
   3  14   1       18.37       25.38      0.97 o 
  -2  15   1        0.06       -0.06      0.24 o 
  -1  15   1        6.61        7.85      0.57 o 
   0  15   1      400.56      423.17      5.52 o 
   1  15   1      420.14      410.04      6.26 o 
   2  15   1       12.20       12.68      0.58 o 
  -2  16   1       15.16       15.02      0.75 o 
  -1  16   1      199.50      211.66      3.27 o 
   0  16   1       66.97       71.76      1.37 o 
   1  16   1       15.67       14.94      1.05 o 
   2  16   1       40.80       46.69      0.84 o 
  -2  17   1       35.25       38.50      1.34 o 
  -1  17   1       30.30       33.99      0.84 o 
   0  17   1      138.63      151.27      2.23 o 
   1  17   1       73.18       62.30      1.51 o 
   2  17   1      182.77      194.07      4.99 o 
  -1  18   1       24.16       27.08      1.46 o 
   0  18   1        6.05        6.52      0.43 o 
  -4   0   2      505.41      506.44      7.96 o 
  -3   0   2        1.97        1.83      0.36 o 
  -3   0   2        8.41        7.86      0.71 o 
  -2   0   2      450.76      491.05      7.02 o 
  -1   0   2       23.51       29.88      0.56 o 
   0   0   2      103.59      115.50      1.72 o 
   1   0   2      576.33      531.34      6.57 o 
   2   0   2     1095.26     1050.31     18.28 o 
   3   0   2        2.58        2.27      0.32 o 
   4   0   2       62.39       59.90      3.10 o 
  -4   1   2      135.09      128.18      1.62 o 
  -3   1   2       11.62       11.02      0.43 o 
  -2   1   2       23.77       24.45      0.54 o 
  -1   1   2     3574.58     3570.77     34.72 o 
   0   1   2     4371.10     4078.09     35.52 o 
   1   1   2      371.12      374.14      9.26 o 
   2   1   2       34.89       36.64      0.69 o 
   3   1   2       64.01       57.18      0.86 o 
   4   1   2       25.96       22.59      0.77 o 
  -4   2   2        0.12        0.02      0.15 o 
  -3   2   2      118.85      111.89      4.16 o 
  -2   2   2      420.65      464.88      5.21 o 
  -1   2   2     3104.32     3097.56     31.81 o 
   0   2   2     2185.73     2056.31     19.57 o 
   1   2   2      596.65      614.51      8.51 o 
   2   2   2       32.98       38.71      0.78 o 
   3   2   2      166.41      158.81      2.04 o 
   4   2   2       14.83       14.95      0.55 o 
  -4   3   2       60.72       62.14      0.97 o 
  -3   3   2       25.39       25.78      0.89 o 
  -2   3   2      613.98      627.70      7.22 o 
  -1   3   2     2208.10     2228.19     24.89 o 
   0   3   2     1410.24     1286.12     11.79 o 
   1   3   2      177.71      171.26      2.05 o 
   2   3   2      337.30      365.90      6.05 o 
   3   3   2       19.67       17.38      0.77 o 
   4   3   2       28.85       31.22      0.72 o 
  -4   4   2        0.61        1.05      0.21 o 
  -3   4   2       31.20       31.90      0.61 o 
  -2   4   2     2948.40     2943.67     32.80 o 
  -1   4   2      256.76      273.13      7.03 o 
   0   4   2     2463.88     2523.79     22.18 o 
   1   4   2      987.33     1025.04     13.48 o 
   2   4   2      138.67      141.33      2.93 o 
   3   4   2       23.86       27.71      0.64 o 
   4   4   2       45.35       41.81      0.78 o 
  -4   5   2       10.41        9.22      0.38 o 
  -3   5   2      194.24      187.86      2.22 o 
  -2   5   2       30.65       33.26      0.68 o 
  -1   5   2     1065.39     1095.20     11.60 o 
   0   5   2      271.98      247.89      2.50 o 
   1   5   2      869.45      945.68     10.92 o 
   2   5   2      209.60      220.25      2.89 o 
   3   5   2      228.38      231.10      2.60 o 
   4   5   2       61.73       62.76      1.13 o 
   3   0  -6       76.41       62.43      2.19 o 
   1   0  -4        8.24        7.13      0.42 o 
  -1   0  -2      134.87      137.25      5.71 o 
  -4   6   2      119.94      118.74      1.88 o 
  -3   6   2       10.28       10.99      0.47 o 
  -2   6   2       38.39       35.92      0.87 o 
  -1   6   2      437.26      475.37      8.84 o 
   0   6   2     3190.29     3442.22     34.57 o 
   1   6   2      186.00      211.02      2.65 o 
   2   6   2      217.21      211.70      2.56 o 
   3   6   2      155.01      144.65      1.93 o 
   4   6   2       96.80       99.07      1.58 o 
  -4   7   2       12.56       10.71      0.45 o 
  -3   7   2      175.70      189.29      3.28 o 
  -2   7   2       76.34       70.59      3.21 o 
  -1   7   2       58.61       57.33      1.07 o 
   0   7   2     1385.18     1557.97     15.82 o 
   1   7   2      452.46      494.50      6.13 o 
   2   7   2        0.84        1.49      0.19 o 
   3   7   2        6.39        5.50      0.36 o 
   4   7   2      137.93      129.19      2.85 o 
  -4   8   2       58.38       59.28      1.32 o 
  -3   8   2      153.89      155.49      2.56 o 
  -2   8   2       49.80       47.89      0.87 o 
  -1   8   2      298.40      303.99     11.87 o 
   0   8   2     1354.33     1398.26     14.89 o 
   1   8   2      338.57      347.47      4.46 o 
   2   8   2       77.94       72.05      0.96 o 
   3   8   2      117.26       99.37      2.90 o 
   4   8   2       64.29       62.93      1.82 o 
  -4   9   2       35.54       36.19      1.21 o 
  -3   9   2      501.48      524.14      7.26 o 
  -2   9   2      166.99      160.14      2.04 o 
  -1   9   2      149.16      130.39      2.38 o 
   0   9   2       62.62       58.88      1.05 o 
   1   9   2      138.56      122.97      1.85 o 
   2   9   2       86.59       87.87      1.92 o 
   3   9   2       48.69       44.44      0.83 o 
  -3  10   2      158.35      167.68      2.86 o 
  -2  10   2      427.07      430.37      6.21 o 
  -1  10   2       63.53       57.06      1.70 o 
   0  10   2      361.29      344.25      4.76 o 
   1  10   2      267.02      269.96      3.17 o 
   2  10   2       72.89       68.74      1.45 o 
   3  10   2        0.25        0.25      0.19 o 
  -3  11   2       98.24       96.38      1.85 o 
  -2  11   2      266.85      269.80      4.14 o 
  -1  11   2       10.26        9.00      0.35 o 
   0  11   2      285.70      284.39      3.28 o 
   1  11   2       55.13       58.82      0.84 o 
   2  11   2       67.15       67.21      1.27 o 
   3  11   2        7.48        5.89      0.53 o 
  -3  12   2       60.88       57.30      2.73 o 
  -2  12   2       12.73       13.47      0.65 o 
  -1  12   2      308.04      308.43      4.15 o 
   0  12   2       84.76       83.93      1.24 o 
   1  12   2      148.81      141.11      2.14 o 
   2  12   2        5.67        4.54      0.37 o 
   3  12   2       43.74       43.38      0.79 o 
  -3  13   2       32.53       34.09      0.76 o 
  -2  13   2       39.11       34.42      2.03 o 
  -1  13   2       27.13       24.73      0.88 o 
   0  13   2      318.44      318.47      4.28 o 
   1  13   2       56.57       53.00      1.17 o 
   2  13   2        4.08        4.81      0.39 o 
   3  13   2       57.56       66.31      2.21 o 
  -3  14   2        4.04        3.40      0.49 o 
  -2  14   2        1.20        1.58      0.32 o 
  -1  14   2       17.04       15.25      0.79 o 
   0  14   2      103.00      103.70      1.77 o 
   1  14   2       79.77       82.02      1.57 o 
   2  14   2       14.92       14.78      0.80 o 
   3  14   2        3.28        3.04      0.36 o 
  -2  15   2        0.12        0.04      0.28 o 
  -1  15   2      799.07      855.33     10.50 o 
   0  15   2      100.33      100.52      1.73 o 
   1  15   2      129.72      133.12      2.58 o 
   2  15   2        6.72        7.62      0.39 o 
  -2  16   2       57.48       61.00      1.35 o 
  -1  16   2       64.81       70.02      1.57 o 
   0  16   2       93.36       97.58      1.66 o 
   1  16   2        5.70        5.97      1.50 o 
   2  16   2       62.34       78.60      1.81 o 
  -1  17   2      294.08      312.03      4.46 o 
   0  17   2       67.15       66.65      1.22 o 
   1  17   2        6.53        6.88      0.43 o 
  -1  18   2       44.28       54.29      2.19 o 
   0  18   2        3.37        3.35      0.42 o 
  -4   1   3        1.52        0.94      0.18 o 
  -3   1   3       54.12       51.26      1.57 o 
  -2   1   3       77.37       77.99      0.94 o 
  -1   1   3     1441.97     1452.06     14.18 o 
   0   1   3       12.10       10.87      0.20 o 
   1   1   3       88.18       91.51      1.01 o 
   2   1   3      407.13      394.38      5.30 o 
   3   1   3        3.17        3.72      0.34 o 
   4   1   3        0.27        0.70      0.26 o 
  -4   2   3        1.37        1.67      0.20 o 
  -3   2   3       82.16       83.84      1.27 o 
  -2   2   3       56.39       58.31      0.89 o 
  -1   2   3     1549.58     1593.04     15.85 o 
   0   2   3       14.23       12.81      0.20 o 
   1   2   3      328.75      332.81      3.82 o 
   2   2   3      129.38      131.53      3.12 o 
   3   2   3        8.36        7.45      0.37 o 
   4   2   3        3.03        2.61      0.30 o 
  -4   3   3        9.31       10.51      0.38 o 
  -3   3   3       32.20       34.08      1.31 o 
  -2   3   3     1159.68     1201.02     13.55 o 
  -1   3   3      180.11      182.33      2.04 o 
   0   3   3      233.22      235.26      2.25 o 
   1   3   3      393.34      367.09      4.34 o 
   2   3   3      445.61      446.10      6.79 o 
   3   3   3       12.46       10.65      0.39 o 
   4   3   3        1.83        1.73      0.27 o 
  -4   4   3        1.70        1.56      0.21 o 
  -3   4   3      213.69      208.88      2.26 o 
  -2   4   3     1728.65     1797.08     20.14 o 
  -1   4   3     2279.37     2362.21     24.13 o 
   0   4   3       22.90       19.48      0.31 o 
   1   4   3      266.63      272.02      4.51 o 
   2   4   3       73.26       74.06      4.89 o 
   3   4   3        6.74        7.98      0.34 o 
   4   4   3        3.18        2.69      0.35 o 
  -4   5   3        1.79        2.72      0.26 o 
  -3   5   3      435.24      417.77      4.13 o 
  -2   5   3      312.99      308.20      3.75 o 
  -1   5   3      715.92      799.66      7.66 o 
   0   5   3        1.29        1.05      0.12 o 
   1   5   3      560.10      585.75      6.86 o 
   2   5   3       53.46       51.37      0.91 o 
   3   5   3      175.46      174.08      2.06 o 
   4   5   3        1.17        0.85      0.61 o 
  -4   6   3       31.67       35.73      0.79 o 
  -3   6   3      572.68      565.67      6.47 o 
  -2   6   3       70.34       67.46      1.19 o 
  -1   6   3      526.86      555.60      6.27 o 
   0   6   3      288.42      310.50      3.47 o 
   1   6   3      353.63      338.37      4.11 o 
   2   6   3       29.89       30.60      0.65 o 
   3   6   3       75.11       70.97      1.22 o 
  -4   7   3        4.57       11.38      0.97 o 
  -3   7   3       37.95       42.35      1.05 o 
  -2   7   3      183.68      169.16      2.16 o 
  -1   7   3      106.07      118.86      4.32 o 
   0   7   3      694.03      732.98      7.90 o 
   1   7   3       59.76       55.91      1.63 o 
   2   7   3       90.13       96.73      1.22 o 
   3   7   3        4.45        3.35      0.31 o 
  -4   8   3       41.11       46.46      1.16 o 
  -3   8   3      137.77      157.01      2.58 o 
  -2   8   3       39.06       31.06      1.47 o 
  -1   8   3      499.73      508.68      7.63 o 
   0   8   3        0.61        1.06      0.16 o 
   1   8   3      410.61      416.64      5.10 o 
   2   8   3       39.41       35.35      0.89 o 
   3   8   3       94.16       92.61      1.36 o 
  -4   9   3       33.12       32.06      1.09 o 
  -3   9   3      406.57      444.64      6.28 o 
  -2   9   3        3.44        2.56      0.36 o 
  -1   9   3       43.93       35.51      1.51 o 
   0   9   3       10.61       11.88      0.54 o 
   1   9   3      273.53      298.27      3.30 o 
   2   9   3       21.50       20.87      0.75 o 
   3   9   3       73.10       72.00      1.25 o 
  -3  10   3       37.25       38.77      1.03 o 
  -2  10   3      624.41      599.76      8.40 o 
  -1  10   3      264.45      253.05      2.79 o 
   0  10   3        5.28        7.51      0.32 o 
   1  10   3       76.82       66.84      1.09 o 
   2  10   3       20.91       18.88      0.68 o 
   3  10   3        0.56        0.31      0.18 o 
  -3  11   3        1.77        1.40      0.50 o 
  -2  11   3       38.40       39.19      1.04 o 
  -1  11   3       26.70       27.43      0.57 o 
   0  11   3      420.92      400.73      3.93 o 
   1  11   3       16.91       15.97      0.52 o 
   2  11   3       51.26       46.12      0.89 o 
   3  11   3       22.20       21.04      0.51 o 
  -3  12   3       28.08       24.99      4.25 o 
  -2  12   3        8.42        8.76      0.57 o 
  -1  12   3      166.70      161.55      2.43 o 
   0  12   3       17.93       14.67      0.54 o 
   1  12   3       25.56       23.24      0.62 o 
   2  12   3       13.01       10.67      0.44 o 
   3  12   3       41.10       43.93      0.82 o 
  -3  13   3       27.28       28.63      1.14 o 
  -2  13   3      144.53      148.58      2.54 o 
  -1  13   3      138.68      132.58      2.09 o 
   0  13   3       51.46       51.77      1.10 o 
   1  13   3       88.48       88.92      1.42 o 
   2  13   3       13.09       12.44      0.44 o 
   3  13   3       32.71       30.36      1.09 o 
  -2  14   3       33.36       32.87      0.93 o 
  -1  14   3       54.98       59.12      1.19 o 
   0  14   3       59.67       64.61      1.27 o 
   1  14   3        8.03        8.04      0.45 o 
   2  14   3        0.85        0.73      0.19 o 
  -2  15   3        5.66        5.40      0.46 o 
  -1  15   3      139.58      142.30      2.20 o 
   0  15   3        1.18        2.20      0.32 o 
   1  15   3        7.55        7.20      0.53 o 
   2  15   3      204.05      228.60      2.80 o 
  -2  16   3       25.67       25.87      1.46 o 
  -1  16   3       23.77       25.47      0.74 o 
   0  16   3        6.61        5.97      0.43 o 
   1  16   3       16.34       12.56      0.62 o 
   2  16   3       29.11       27.08      1.09 o 
  -1  17   3       12.19       16.84      0.57 o 
   0  17   3      117.91      132.46      2.00 o 
   1  17   3       37.04       41.85      1.02 o 
  -4   0   4       61.99       59.88      1.20 o 
  -3   0   4       18.59       20.44      0.78 o 
  -2   0   4     1544.52     1586.01     22.04 o 
  -1   0   4       35.24       27.56      0.57 o 
   0   0   4      139.87      124.42      3.29 o 
   1   0   4      244.67      270.08      4.23 o 
   2   0   4      232.80      216.84      6.51 o 
   3   0   4       32.75       35.99      1.37 o 
   4   0   4      228.88      211.10      6.44 o 
  -4   1   4        9.17        8.77      0.32 o 
  -3   1   4       65.36       65.67      1.08 o 
  -2   1   4       38.47       36.84      0.59 o 
  -1   1   4       24.74       28.79      0.53 o 
   0   1   4      685.48      596.56      5.79 o 
   1   1   4       27.82       25.61      1.01 o 
   2   1   4       18.82       14.88      2.00 o 
   3   1   4        1.94        1.68      0.24 o 
   4   1   4      529.50      495.75     13.89 o 
  -4   2   4       12.57       13.09      0.40 o 
  -3   2   4       48.28       52.71      0.84 o 
  -2   2   4       54.15       59.17      0.77 o 
  -1   2   4      237.94      252.46      2.60 o 
   0   2   4      735.43      680.37      6.61 o 
   1   2   4      958.53      997.89     13.52 o 
   2   2   4       52.56       45.86      3.22 o 
   3   2   4      173.63      168.17      2.17 o 
   4   2   4       23.12       22.84      1.28 o 
  -4   3   4        6.02        5.36      0.36 o 
  -3   3   4       49.75       47.37      0.76 o 
  -2   3   4       79.69       87.81      2.12 o 
  -1   3   4      292.41      297.74      2.97 o 
   0   3   4      296.35      335.39      3.53 o 
   1   3   4      228.66      241.35      3.15 o 
   2   3   4      275.19      298.94      6.10 o 
   3   3   4       26.75       27.86      0.65 o 
  -4   4   4       21.10       19.68      0.48 o 
  -3   4   4      159.37      155.99      1.94 o 
  -2   4   4      402.78      393.24      4.67 o 
  -1   4   4      695.28      769.71      7.52 o 
   0   4   4     3099.81     3148.97     30.46 o 
   1   4   4      129.11      141.05      1.97 o 
   2   4   4       71.47       66.56      2.07 o 
   3   4   4       13.80       13.69      0.45 o 
  -4   5   4       71.88       71.63      1.11 o 
  -3   5   4      201.44      196.18      2.14 o 
  -2   5   4      139.96      142.50      2.11 o 
  -1   5   4      645.49      686.72      6.62 o 
   0   5   4      193.32      206.85      2.28 o 
   3   0  -8       13.64       15.66      1.34 o 
   1   0  -6       13.41       20.16      1.70 o 
  -1   0  -4       57.26       76.31      1.56 o 
  -3   0  -2        0.60        1.18      0.39 o 
   1   5   4      354.11      379.79      5.26 o 
   2   5   4      124.10      132.06      1.91 o 
   3   5   4        1.12        0.86      0.19 o 
  -4   6   4      189.87      182.44      3.36 o 
  -3   6   4      463.26      452.73      5.44 o 
  -2   6   4      446.77      426.56      6.02 o 
  -1   6   4      338.42      352.95      3.95 o 
   0   6   4      205.10      222.40      2.89 o 
   1   6   4      300.18      302.86      4.22 o 
   2   6   4        3.95        2.53      0.27 o 
   3   6   4        6.29        7.65      0.39 o 
  -4   7   4     1043.14     1041.80     23.59 o 
  -3   7   4       74.22       75.73      1.47 o 
  -2   7   4        0.24        0.95      0.29 o 
  -1   7   4      253.97      262.75      3.33 o 
   0   7   4     1819.46     2079.52     24.90 o 
   1   7   4      185.54      183.28      2.62 o 
   2   7   4       22.17       21.55      0.61 o 
   3   7   4       27.88       28.68      0.68 o 
  -4   8   4      153.18      142.73      3.74 o 
  -3   8   4      248.76      267.92      4.23 o 
  -2   8   4       82.79       81.85      1.30 o 
  -1   8   4      182.99      199.18      2.63 o 
   0   8   4       20.11       19.99      0.56 o 
   1   8   4      116.02      119.27      1.84 o 
   2   8   4        1.37        1.36      0.25 o 
   3   8   4      108.15       99.79      1.47 o 
  -3   9   4       64.98       72.12      1.54 o 
  -2   9   4       28.00       28.55      1.86 o 
  -1   9   4      252.45      263.85      3.71 o 
   0   9   4      107.89      120.22      1.85 o 
   1   9   4       13.72       15.62      0.44 o 
   2   9   4       28.00       22.61      0.59 o 
   3   9   4      151.63      159.82      2.09 o 
  -3  10   4       62.01       63.99      1.52 o 
  -2  10   4      229.97      240.06      3.75 o 
  -1  10   4      273.36      260.95      2.82 o 
   0  10   4      276.86      284.21      3.15 o 
   1  10   4       48.91       43.66      0.67 o 
   2  10   4        8.29        6.71      0.36 o 
   3  10   4       14.16       10.67      0.65 o 
  -3  11   4       31.76       36.55      1.07 o 
  -2  11   4       26.05       25.57      0.85 o 
  -1  11   4        7.23        7.87      0.49 o 
   0  11   4       44.89       43.25      0.73 o 
   1  11   4       24.51       20.87      0.58 o 
   2  11   4       58.86       44.03      1.17 o 
   3  11   4       12.35       10.97      0.82 o 
  -3  12   4        2.04        1.92      0.47 o 
  -2  12   4       23.91       24.17      1.56 o 
  -1  12   4       21.58       20.29      0.66 o 
   0  12   4       87.24       82.62      1.38 o 
   1  12   4       53.69       53.56      1.00 o 
   2  12   4       33.80       31.84      0.71 o 
   3  12   4      183.28      194.30      3.57 o 
  -3  13   4       40.47       46.76      2.43 o 
  -2  13   4        2.55        2.90      0.40 o 
  -1  13   4      182.60      198.60      2.87 o 
   0  13   4       33.82       30.60      0.77 o 
   1  13   4       41.57       41.63      0.87 o 
   2  13   4        7.58        7.24      0.39 o 
  -2  14   4       54.96       60.19      1.42 o 
  -1  14   4        5.07        4.86      0.39 o 
   0  14   4      127.81      120.30      1.95 o 
   1  14   4       38.14       36.47      0.83 o 
   2  14   4       10.10       12.41      0.40 o 
  -2  15   4        2.52        1.76      0.43 o 
  -1  15   4       22.77       27.58      0.76 o 
   0  15   4       38.86       38.14      0.90 o 
   1  15   4        5.17        6.23      0.38 o 
   2  15   4       27.29       31.36      0.77 o 
  -2  16   4       38.85       37.41      1.70 o 
  -1  16   4       65.48       69.26      1.25 o 
   0  16   4      141.02      134.97      2.06 o 
   1  16   4       82.73       81.24      2.10 o 
  -1  17   4        8.93        5.83      0.85 o 
   0  17   4        3.88        4.63      0.43 o 
  -4   1   5        1.18        1.25      0.20 o 
  -3   1   5      197.11      191.32      2.78 o 
  -2   1   5      414.24      427.16      4.40 o 
  -1   1   5       99.60       85.93      1.08 o 
   0   1   5      110.60       90.53      1.07 o 
   1   1   5      837.77      865.41     13.10 o 
   2   1   5       39.72       34.15      1.28 o 
   3   1   5      401.16      392.18      5.84 o 
  -4   2   5        2.45        2.82      0.25 o 
  -3   2   5      266.15      267.10      3.28 o 
  -2   2   5      351.51      377.48      3.78 o 
  -1   2   5      568.18      586.43      6.23 o 
   0   2   5       23.56       25.96      0.42 o 
   1   2   5      438.71      452.90      6.65 o 
   2   2   5       67.96       64.52      1.97 o 
   3   2   5      100.40      101.91      2.24 o 
  -4   3   5       15.27       15.38      0.44 o 
  -3   3   5       72.37       70.72      1.16 o 
  -2   3   5      485.89      496.81      4.91 o 
  -1   3   5      112.02      124.37      1.49 o 
   0   3   5        2.30        5.55      0.20 o 
   1   3   5       55.01       65.76      1.21 o 
   2   3   5        7.94       11.88      0.59 o 
   3   3   5      127.11      128.25      2.67 o 
  -4   4   5        3.00        3.15      0.27 o 
  -3   4   5        7.61        9.32      0.53 o 
  -2   4   5      294.90      303.43      4.02 o 
  -1   4   5       34.73       43.88      0.95 o 
   0   4   5       85.70       90.55      1.17 o 
   1   4   5      320.46      312.60      4.83 o 
   2   4   5      551.02      539.05      6.93 o 
   3   4   5       73.96       75.69      1.82 o 
  -4   5   5       24.55       21.83      0.76 o 
  -3   5   5      157.63      162.66      2.25 o 
  -2   5   5       28.59       29.59      0.76 o 
  -1   5   5      163.15      190.24      2.16 o 
   0   5   5       60.90       60.26      0.91 o 
   1   5   5       17.25       20.85      0.90 o 
   2   5   5       34.38       33.58      0.70 o 
   3   5   5       28.04       26.07      0.86 o 
  -4   6   5        1.73        2.66      0.42 o 
  -3   6   5      214.22      219.62      3.77 o 
  -2   6   5       17.10       18.71      0.66 o 
  -1   6   5      809.87      805.80      9.17 o 
   0   6   5        0.08        0.28      0.15 o 
   1   6   5      137.94      137.12      2.70 o 
   2   6   5       30.09       29.45      1.52 o 
   3   6   5       81.58       79.55      2.67 o 
  -4   7   5      102.39      105.43      2.96 o 
  -3   7   5       22.83       20.74      0.77 o 
  -2   7   5      111.84      110.81      2.04 o 
  -1   7   5       44.66       45.21      1.52 o 
   0   7   5       74.37       65.80      1.16 o 
   1   7   5       36.20       34.14      0.75 o 
   2   7   5       60.48       60.68      1.18 o 
   3   7   5        7.08        7.54      1.52 o 
  -3   8   5      355.82      360.51      9.07 o 
  -2   8   5       14.73       15.47      1.12 o 
  -1   8   5      177.02      176.55      2.60 o 
   0   8   5       24.28       26.38      0.65 o 
   1   8   5       95.89      106.42      1.82 o 
   2   8   5       95.56       87.34      1.70 o 
   3   8   5       49.96       48.34      1.69 o 
  -3   9   5       36.34       37.80      1.62 o 
  -2   9   5       72.72       71.10      2.53 o 
  -1   9   5       42.55       48.68      0.87 o 
   0   9   5        5.69        6.08      0.47 o 
   1   9   5      126.87      115.41      2.97 o 
   2   9   5       25.30       26.00      0.70 o 
   3   9   5       23.88       20.67      0.86 o 
  -3  10   5        0.83        0.61      0.61 o 
  -2  10   5       84.50       84.21      2.83 o 
  -1  10   5       71.60       67.60      1.26 o 
   0  10   5        7.42        6.62      0.37 o 
   1  10   5      105.63      105.73      1.74 o 
   2  10   5      835.24      789.59     11.52 o 
   3  10   5       47.43       47.35      1.32 o 
  -3  11   5       31.78       32.42      2.06 o 
  -2  11   5       40.87       46.04      2.06 o 
  -1  11   5       24.93       27.57      0.95 o 
   0  11   5      255.16      250.73      3.85 o 
   1  11   5       38.18       28.65      0.82 o 
   2  11   5       33.17       35.86      0.96 o 
   3  11   5       87.60       82.07      1.86 o 
  -3  12   5       41.83       44.09      2.43 o 
  -2  12   5       28.84       29.07      1.40 o 
  -1  12   5       13.10       13.28      1.22 o 
   0  12   5        0.07        0.22      0.27 o 
   1  12   5       49.54       37.14      1.31 o 
   2  12   5       65.36       55.37      1.60 o 
  -3  13   5       31.30       34.49      1.94 o 
  -2  13   5        8.90        8.01      0.97 o 
  -1  13   5       64.80       60.93      1.49 o 
   0  13   5        3.99        6.33      0.52 o 
   1  13   5       91.77       83.39      1.53 o 
   2  13   5       88.05       90.46      2.21 o 
  -2  14   5        0.23       -0.24      0.49 o 
  -1  14   5       30.38       27.37      1.05 o 
   0  14   5        0.88        0.09      0.34 o 
   1  14   5       31.28       31.56      0.98 o 
   2  14   5        4.59        5.74      0.48 o 
  -2  15   5      175.28      179.53      5.71 o 
  -1  15   5        1.22        1.41      0.37 o 
   0  15   5       13.14       11.99      0.61 o 
   1  15   5       42.77       42.43      1.32 o 
   2  15   5        0.90        0.36      0.49 o 
  -1  16   5       37.77       33.16      1.09 o 
   0  16   5       10.74       12.52      0.74 o 
   1  16   5       53.46       56.79      1.80 o 
  -1  17   5       12.92       13.96      1.09 o 
   0  17   5       28.79       27.79      0.97 o 
  -4   0   6       23.48       23.83      1.07 o 
  -3   0   6      326.69      328.40      5.86 o 
  -2   0   6      363.38      334.78      5.53 o 
  -1   0   6       57.33       67.72      1.35 o 
   0   0   6       37.65       40.53      0.85 o 
   1   0   6       71.57       79.40      3.04 o 
   2   0   6      278.24      255.30      5.09 o 
   3   0   6      120.25      119.29      3.09 o 
  -4   1   6      109.11      108.50      1.53 o 
  -3   1   6        9.98        9.99      0.47 o 
  -2   1   6       76.54       73.81      1.08 o 
  -1   1   6      351.08      385.75      4.22 o 
   0   1   6     1943.49     2166.90     21.69 o 
   1   1   6      216.33      255.18      6.56 o 
   2   1   6       16.96       17.79      0.75 o 
   3   1   6       84.91       83.82      1.68 o 
  -4   2   6        7.10        8.33      0.35 o 
  -3   2   6       34.22       33.06      0.72 o 
  -2   2   6      113.31      110.75      1.50 o 
  -1   2   6      843.25      814.42      8.61 o 
   0   2   6      401.45      426.80      4.75 o 
   1   2   6      220.24      244.86      4.03 o 
   2   2   6       10.43       10.81      0.49 o 
   3   2   6      433.28      422.40      6.24 o 
  -4   3   6       21.54       22.65      0.53 o 
  -3   3   6       39.58       41.20      0.81 o 
  -2   3   6      283.19      293.12      3.10 o 
  -1   3   6       18.03       22.29      0.44 o 
   0   3   6      206.97      214.86      2.51 o 
   1   3   6       44.92       55.19      1.57 o 
   2   3   6      367.74      344.87      4.88 o 
   3   3   6       41.35       41.87      1.32 o 
  -4   4   6      137.65      138.90      1.94 o 
  -3   4   6        6.64        6.22      0.39 o 
  -2   4   6      258.68      237.69      2.82 o 
  -1   4   6       76.36       88.86      1.34 o 
   0   4   6       24.46       27.15      0.52 o 
   1   4   6       64.81       60.11      1.32 o 
   2   4   6      144.58      143.54      2.49 o 
   3   4   6        0.83        0.52      0.30 o 
  -4   5   6       84.40       82.71      2.06 o 
  -3   5   6      147.40      147.77      2.10 o 
  -2   5   6       90.97       96.99      1.65 o 
  -1   5   6       73.28       82.41      1.16 o 
   0   5   6      245.52      248.39      3.83 o 
   1   5   6      153.52      148.03      2.69 o 
   2   5   6      146.22      137.82      1.94 o 
   3   5   6       11.51       10.73      0.67 o 
  -4   6   6      127.15      129.07      2.83 o 
  -3   6   6       20.47       21.50      0.77 o 
  -2   6   6       13.88       11.63      0.52 o 
  -1   6   6      318.32      314.25      4.24 o 
   0   6   6        7.99        5.54      0.35 o 
   1   6   6       37.39       33.49      0.94 o 
   2   6   6       95.81       93.24      1.64 o 
   3   6   6       11.47       11.51      1.46 o 
  -4   7   6      185.45      165.83      6.08 o 
  -3   7   6       16.13       15.72      1.16 o 
  -2   7   6       47.71       45.71      1.93 o 
  -1   7   6       70.61       69.23      1.35 o 
   0   7   6      196.90      185.05      3.26 o 
   1   7   6       23.79       20.65      0.83 o 
   2   7   6       63.98       65.05      1.28 o 
   3   7   6        3.95        4.19      0.58 o 
  -3   8   6       32.71       33.18      1.59 o 
  -2   8   6        1.38        2.18      0.55 o 
  -1   8   6      100.30      111.94      1.65 o 
   1   0 -10       13.70       13.25      2.19 o 
   3   0 -10        0.13        0.45      0.38 o 
  -1   0  -8        3.70        3.67      0.36 o 
   1   0  -8        9.90       10.32      1.34 o 
  -3   0  -6       28.14       33.73      0.88 o 
  -1   0  -6       16.75       23.70      0.61 o 
  -3   0  -4        7.66       10.12      0.74 o 
   0   8   6       13.22       12.38      0.56 o 
   1   8   6      192.65      179.38      2.41 o 
   2   8   6      144.34      141.79      2.28 o 
   3   8   6       18.58       19.88      1.34 o 
  -3   9   6       20.60       19.78      3.22 o 
  -2   9   6       72.27       74.93      5.53 o 
  -1   9   6      438.99      419.64      5.31 o 
   0   9   6      161.64      161.95      2.15 o 
   1   9   6        0.85        2.76      0.36 o 
   2   9   6       92.95      103.06      1.76 o 
   3   9   6       79.42       74.98      4.13 o 
  -3  10   6        1.59        1.21      0.43 o 
  -2  10   6       10.80       11.28      1.58 o 
  -1  10   6       60.02       60.00      1.48 o 
   0  10   6       21.03       21.19      0.75 o 
   1  10   6      110.64      108.90      2.23 o 
   2  10   6       22.42       18.65      1.56 o 
   3  10   6        0.47        0.24      0.34 o 
  -3  11   6        6.43        6.19      1.09 o 
  -2  11   6      173.69      166.92      5.71 o 
  -1  11   6       25.49       28.44      0.97 o 
   0  11   6       26.19       23.63      0.78 o 
   1  11   6       41.24       41.37      1.17 o 
   2  11   6       32.15       42.03      1.14 o 
  -3  12   6       32.09       32.43      1.94 o 
  -2  12   6       32.45       28.05      1.28 o 
  -1  12   6      177.62      157.77      2.92 o 
   0  12   6       90.52       83.19      1.67 o 
   1  12   6      358.24      319.67      5.32 o 
   2  12   6       64.30       68.63      2.32 o 
  -2  13   6       30.45       36.55      1.94 o 
  -1  13   6       21.99       18.43      1.54 o 
   0  13   6      247.05      222.26      3.52 o 
   1  13   6       10.62       13.39      0.68 o 
   2  13   6        4.53        3.45      0.46 o 
  -2  14   6        2.39        1.58      0.61 o 
  -1  14   6       13.04       13.11      0.64 o 
   0  14   6       29.28       20.32      0.79 o 
   1  14   6        3.10        2.10      0.42 o 
   2  14   6       16.29       15.00      0.68 o 
  -2  15   6        6.39        4.74      0.73 o 
  -1  15   6       47.41       44.93      1.46 o 
   0  15   6       96.55       84.64      1.77 o 
   1  15   6       47.45       45.05      1.35 o 
  -1  16   6       72.88       82.01      2.17 o 
   0  16   6       14.82       13.83      0.72 o 
   1  16   6       10.88        9.23      0.97 o 
   0  17   6        2.30        3.52      0.61 o 
  -4   1   7        1.05        1.47      0.20 o 
  -3   1   7        6.98        7.35      0.36 o 
  -2   1   7       20.59       19.69      0.48 o 
  -1   1   7      607.95      609.88      6.54 o 
   0   1   7       11.04       12.77      0.33 o 
   1   1   7       12.52       15.17      0.89 o 
   2   1   7       18.03       18.17      0.70 o 
   3   1   7        4.59        4.23      0.91 o 
  -4   2   7        9.27        9.44      0.37 o 
  -3   2   7      261.83      256.68      3.18 o 
  -2   2   7       17.72       21.11      0.60 o 
  -1   2   7       57.70       75.96      1.62 o 
   0   2   7       60.69       62.34      0.91 o 
   1   2   7      838.91      809.31     19.64 o 
   2   2   7       71.73       64.20      1.41 o 
   3   2   7      647.43      650.42      9.23 o 
  -4   3   7        1.43        1.01      0.19 o 
  -3   3   7       75.08       80.05      1.26 o 
  -2   3   7        2.05        2.94      0.23 o 
  -1   3   7       21.15       26.29      0.52 o 
   0   3   7       84.40       91.30      1.34 o 
   1   3   7       71.45       68.05      1.71 o 
   2   3   7      436.01      426.03      6.30 o 
   3   3   7       28.30       30.91      0.88 o 
  -4   4   7        3.77        3.20      0.26 o 
  -3   4   7       21.27       21.26      0.62 o 
  -2   4   7      245.60      244.67      2.55 o 
  -1   4   7       24.08       23.37      0.55 o 
   0   4   7      118.75      118.67      2.04 o 
   1   4   7       10.39       11.43      1.05 o 
   2   4   7      559.24      526.92      7.63 o 
   3   4   7        4.48        4.17      0.39 o 
  -4   5   7        0.27       -0.16      0.28 o 
  -3   5   7        4.42        4.31      0.33 o 
  -2   5   7       11.80       13.33      0.46 o 
  -1   5   7       62.20       63.34      1.09 o 
   0   5   7       14.66       10.71      0.48 o 
   1   5   7     1129.28     1054.37     17.60 o 
   2   5   7       44.32       47.06      1.18 o 
   3   5   7      118.13      113.83      2.31 o 
  -4   6   7       23.76       22.47      1.58 o 
  -3   6   7        4.31        5.00      0.53 o 
  -2   6   7      104.23       99.98      2.73 o 
  -1   6   7      100.30       89.04      1.31 o 
   0   6   7      111.30      107.08      2.08 o 
   1   6   7       18.75       15.44      0.52 o 
   2   6   7       11.08       11.29      0.65 o 
   3   6   7        3.33        2.55      0.61 o 
  -3   7   7        6.64        7.37      0.86 o 
  -2   7   7       73.40       69.07      1.69 o 
  -1   7   7        7.88        7.15      0.39 o 
   0   7   7        9.79        6.50      0.35 o 
   1   7   7        4.66        4.59      0.33 o 
   2   7   7       72.24       70.95      1.66 o 
   3   7   7        8.63        8.74      0.97 o 
  -3   8   7       25.87       28.66      2.06 o 
  -2   8   7      196.06      191.77      5.29 o 
  -1   8   7       46.07       45.83      2.38 o 
   0   8   7        1.24        0.64      0.20 o 
   1   8   7       84.56       88.81      1.94 o 
   2   8   7        2.48        2.48      0.36 o 
   3   8   7        7.87        8.05      0.67 o 
  -3   9   7       47.39       45.53      7.89 o 
  -2   9   7        8.72        8.53      1.52 o 
  -1   9   7        0.96        1.47      0.29 o 
   0   9   7      108.15       95.13      1.79 o 
   1   9   7      387.60      372.80      6.08 o 
   2   9   7      147.73      147.11      2.77 o 
   3   9   7       55.04       59.76      2.31 o 
  -3  10   7       35.83       39.16      2.85 o 
  -2  10   7      222.98      213.21     34.52 o 
  -1  10   7       35.06       32.90      1.09 o 
   0  10   7       21.06       14.92      0.63 o 
   1  10   7       28.38       30.15      1.01 o 
   2  10   7       16.15       17.82      0.72 o 
  -3  11   7       47.91       45.19      1.67 o 
  -2  11   7       20.70       24.58      1.33 o 
  -1  11   7       12.73       15.28      0.80 o 
   0  11   7        9.68       11.06      0.58 o 
   1  11   7       49.55       49.39      1.33 o 
   2  11   7      775.46      777.04     11.75 o 
  -3  12   7       48.07       56.84      2.67 o 
  -2  12   7       46.83       47.24      2.55 o 
  -1  12   7      145.71      114.76      3.73 o 
   0  12   7        0.01        0.11      0.25 o 
   1  12   7      144.34      136.68      3.10 o 
   2  12   7        8.57        7.81      0.50 o 
  -2  13   7       78.40       78.96      3.52 o 
  -1  13   7       13.10       11.08      0.62 o 
   0  13   7       16.38       12.65      0.59 o 
   1  13   7       81.24       78.06      2.05 o 
   2  13   7       35.86       39.06      1.14 o 
  -1  14   7       11.17        9.86      0.56 o 
   0  14   7      160.56      156.71      2.95 o 
   1  14   7        2.64        3.71      0.44 o 
  -1  15   7       76.27       74.61      1.56 o 
   0  15   7       40.69       37.20      1.02 o 
   1  15   7        2.41        2.42      0.37 o 
  -1  16   7       29.60       36.43      1.70 o 
   0  16   7        6.30        6.11      0.45 o 
  -4   0   8      338.19      329.01      7.12 o 
  -3   0   8       58.32       61.14      1.60 o 
  -2   0   8      103.99      101.60      1.92 o 
  -1   0   8       42.33       35.15      0.84 o 
   0   0   8     2501.50     2619.14     37.38 o 
   1   0   8       15.82       14.51      1.34 o 
   2   0   8      115.53      113.81      2.96 o 
   3   0   8       32.28       30.56      1.20 o 
  -4   1   8      161.76      171.12      2.27 o 
  -3   1   8      133.66      148.82      1.91 o 
  -2   1   8        7.16        8.15      0.32 o 
  -1   1   8       51.00       53.29      0.87 o 
   0   1   8       31.83       31.40      0.61 o 
   1   1   8       58.12       65.03      5.66 o 
   2   1   8      127.83      119.23      2.19 o 
   3   1   8       93.71       90.51      1.70 o 
  -4   2   8       13.42       14.74      0.41 o 
  -3   2   8       24.31       27.96      0.62 o 
  -2   2   8       37.72       37.81      0.66 o 
  -1   2   8      513.15      539.96      6.11 o 
   0   2   8       71.66       61.15      1.02 o 
   1   2   8      109.00      106.19      6.33 o 
   2   2   8      101.04       99.98      1.93 o 
  -4   3   8       33.04       36.00      0.71 o 
  -3   3   8       51.39       54.00      0.96 o 
  -2   3   8      115.33      120.76      1.52 o 
  -1   3   8       76.17       84.19      1.29 o 
   0   3   8      323.56      332.23      5.06 o 
   1   3   8        4.84        4.15      0.39 o 
   2   3   8       69.56       63.72      1.41 o 
   3   3   8       74.99       73.24      1.46 o 
  -4   4   8        7.75        9.50      1.15 o 
  -3   4   8      100.93       99.94      1.63 o 
  -2   4   8       50.21       58.96      1.23 o 
  -1   4   8       44.03       41.30      0.75 o 
   0   4   8      152.62      134.93      1.95 o 
   1   4   8       79.65       74.23      1.28 o 
   2   4   8      772.47      739.41     10.45 o 
   3   4   8       24.89       24.67      0.73 o 
  -3   5   8       98.62       94.30      1.56 o 
  -2   5   8       95.49       97.32      1.51 o 
  -1   5   8      331.52      353.59      9.06 o 
   0   5   8        0.83        1.12      0.21 o 
   1   5   8      364.99      339.95      4.50 o 
   2   5   8       34.01       33.63      1.09 o 
   3   5   8      186.44      191.85      3.49 o 
  -3   6   8       25.80       29.76      0.99 o 
  -2   6   8       30.52       35.53      1.03 o 
  -1   6   8       50.21       43.27      0.85 o 
   0   6   8      683.78      653.33      8.48 o 
   1   6   8      395.60      371.58      6.02 o 
   2   6   8       13.40       13.27      0.90 o 
  -3   7   8       30.02       30.77      1.50 o 
  -2   7   8       16.56       19.37      0.94 o 
  -1   7   8       19.92       18.78      0.57 o 
   0   7   8     1472.43     1359.42     14.66 o 
   1   7   8      332.13      326.91      5.41 o 
   2   7   8      111.27      113.31      2.27 o 
   3   7   8        2.95        2.67      0.61 o 
  -3   8   8       25.24       24.82      1.24 o 
  -2   8   8       79.04       74.13      4.43 o 
  -1   8   8       29.25       30.65      1.98 o 
   0   8   8      463.26      429.40      6.19 o 
   1   8   8       20.23       21.78      1.95 o 
   2   8   8        4.74        4.89      0.45 o 
   3   8   8       12.32       14.57      0.97 o 
  -3   9   8       12.95       12.87      0.90 o 
  -2   9   8       51.27       51.65      2.31 o 
  -1   9   8      219.47      213.43      3.40 o 
   0   9   8       26.19       25.22      0.83 o 
   1   9   8     1089.77     1081.12     19.25 o 
   2   9   8       15.57       15.71      0.70 o 
  -3  10   8       50.16       51.77      1.84 o 
  -2  10   8       83.77       69.41      3.40 o 
  -1  10   8       27.30       28.91      0.88 o 
   0  10   8       21.38       24.97      0.83 o 
   1  10   8       18.40       15.97      0.85 o 
   2  10   8      300.72      300.88      4.98 o 
  -3  11   8       77.71       72.82      2.19 o 
  -2  11   8        9.15        9.71      1.21 o 
  -1  11   8       98.36       85.23      1.88 o 
   0  11   8        6.52        5.35      0.45 o 
   1  11   8        5.14        4.46      0.55 o 
   2  11   8       52.27       57.02      1.30 o 
  -2  12   8       54.16       52.35      2.67 o 
  -1  12   8       34.05       27.12      1.64 o 
   0  12   8       35.54       38.11      1.01 o 
   1  12   8       66.74       67.80      1.83 o 
   2  12   8       34.59       33.31      1.04 o 
  -2  13   8        4.69        5.83      0.85 o 
  -1  13   8       60.48       53.63      1.30 o 
   0  13   8        0.70        0.66      0.26 o 
   1  13   8       58.80       59.29      1.63 o 
  -1  14   8        3.79        4.64      0.44 o 
   0  14   8      240.90      223.85      3.41 o 
   1  14   8       10.52       10.06      0.60 o 
  -1  15   8       10.19        8.04      0.45 o 
   0  15   8        9.00        8.64      0.50 o 
   1  15   8       15.92       15.18      1.09 o 
  -4   1   9        0.05        0.00      0.15 o 
  -3   1   9       56.07       59.86      0.97 o 
  -2   1   9       38.48       38.05      0.88 o 
  -1   1   9      248.47      248.08      2.81 o 
   0   1   9       20.36       17.27      0.48 o 
   1   1   9      138.01      117.27      2.13 o 
   2   1   9        6.77        8.40      0.69 o 
   1   0 -12        0.45        0.16      0.38 o 
  -1   0 -10        9.56       12.86      0.74 o 
  -3   0  -8        7.55        8.80      0.55 o 
   3   1   9       70.18       71.10      2.33 o 
  -4   2   9        2.54        2.90      0.26 o 
  -3   2   9      123.28      136.56      1.77 o 
  -2   2   9       17.80       20.26      0.55 o 
  -1   2   9      463.29      432.28      4.70 o 
   0   2   9        0.09        0.23      0.18 o 
   1   2   9       52.46       58.42      1.30 o 
   2   2   9       18.12       18.38      0.73 o 
   3   2   9       84.25       82.20      2.12 o 
  -4   3   9        0.86        1.17      0.23 o 
  -3   3   9       14.34       16.62      0.50 o 
  -2   3   9      511.74      511.26      5.86 o 
  -1   3   9        8.12        7.48      0.33 o 
   0   3   9       67.97       62.27      1.05 o 
   1   3   9      128.92      122.36      2.22 o 
   2   3   9      679.33      639.40      9.12 o 
   3   3   9        5.60        5.69      0.41 o 
  -4   4   9        6.23        6.07      0.49 o 
  -3   4   9        2.00        1.44      0.28 o 
  -2   4   9      223.20      233.83      3.16 o 
  -1   4   9      127.21      125.10      1.44 o 
   0   4   9       10.30       11.63      0.44 o 
   1   4   9      207.30      189.67      2.88 o 
   2   4   9      135.88      145.01      3.26 o 
   3   4   9      112.42      112.93      2.86 o 
  -3   5   9       25.80       25.14      0.71 o 
  -2   5   9       77.92       75.47      1.33 o 
  -1   5   9      363.03      340.35      3.69 o 
   0   5   9       45.95       43.79      0.81 o 
   1   5   9      385.55      378.11      5.21 o 
   2   5   9      118.56      119.32      2.21 o 
   3   5   9        1.40        1.46      0.49 o 
  -3   6   9       39.74       36.27      1.63 o 
  -2   6   9       20.19       20.39      0.77 o 
  -1   6   9      253.24      241.76      3.59 o 
   0   6   9       68.46       65.54      1.38 o 
   1   6   9      904.62      864.11     13.14 o 
   2   6   9      105.64      107.28      2.88 o 
  -3   7   9        5.93        5.68      0.73 o 
  -2   7   9       35.19       35.09      1.32 o 
  -1   7   9      137.60      133.38      4.37 o 
   0   7   9      104.19       96.75      1.83 o 
   1   7   9       88.72       88.81      2.28 o 
   2   7   9       47.20       42.88      1.55 o 
  -3   8   9       57.03       56.35      2.55 o 
  -2   8   9        3.03        2.88      0.61 o 
  -1   8   9       86.19       83.30      2.52 o 
   0   8   9      372.87      357.51      5.26 o 
   1   8   9      526.93      532.74      9.95 o 
   2   8   9        5.04        6.45      0.51 o 
  -3   9   9       19.16       17.07      3.10 o 
  -2   9   9       55.17       53.51      6.07 o 
  -1   9   9      418.37      425.60     15.74 o 
   0   9   9       22.50       22.75      0.81 o 
   1   9   9      284.38      280.89      5.62 o 
   2   9   9       11.27       12.26      0.57 o 
  -3  10   9        0.11        0.00      0.29 o 
  -2  10   9        4.10        3.04      0.73 o 
  -1  10   9        8.12        7.71      0.64 o 
   0  10   9       47.20       50.93      1.23 o 
   1  10   9       61.69       65.64      3.88 o 
   2  10   9        3.03        2.41      0.40 o 
  -2  11   9      336.56      309.12     10.83 o 
  -1  11   9        4.95        4.67      0.43 o 
   0  11   9       21.58       22.31      0.75 o 
   1  11   9       34.64       37.39      1.54 o 
   2  11   9       53.62       54.80      1.39 o 
  -2  12   9        5.93        7.04      0.97 o 
  -1  12   9       57.89       54.30      1.33 o 
   0  12   9       13.02       13.69      0.58 o 
   1  12   9       13.96       15.39      0.76 o 
  -2  13   9       21.57       22.59      1.46 o 
  -1  13   9       40.39       36.61      1.00 o 
   0  13   9        8.48        6.89      0.46 o 
   1  13   9        4.61        6.64      0.53 o 
  -1  14   9        4.49        3.25      0.35 o 
   0  14   9       82.63       93.19      1.63 o 
   1  14   9        1.72        2.61      0.85 o 
   0  15   9       37.18       37.82      1.28 o 
  -4   0  10      193.51      232.53      5.84 o 
  -3   0  10        0.55        0.74      0.27 o 
  -2   0  10       34.13       39.49      1.43 o 
  -1   0  10       58.57       54.80      1.58 o 
   0   0  10        3.04        8.80      0.70 o 
   1   0  10       40.87       39.83      1.50 o 
   2   0  10      240.44      216.98      4.94 o 
  -4   1  10       42.88       48.58      1.46 o 
  -3   1  10       19.42       21.29      0.58 o 
  -2   1  10       97.22      101.55      1.68 o 
  -1   1  10       48.12       52.66      1.09 o 
   0   1  10      113.83       99.71      1.55 o 
   1   1  10       87.88       74.25      1.55 o 
   2   1  10        4.32        5.52      0.47 o 
  -4   2  10       32.45       34.25      1.21 o 
  -3   2  10      152.10      187.17      2.59 o 
  -2   2  10       94.32       99.83      1.61 o 
  -1   2  10       71.11       75.83      1.39 o 
   0   2  10        0.00        0.25      0.22 o 
   1   2  10       78.92       75.88      1.79 o 
   2   2  10       66.85       65.59      1.43 o 
  -3   3  10       18.88       22.11      0.61 o 
  -2   3  10      113.86      110.32      1.75 o 
  -1   3  10       38.06       43.15      0.85 o 
   0   3  10      163.26      150.06      2.47 o 
   1   3  10       10.71       11.42      0.98 o 
   2   3  10      158.14      151.84      7.69 o 
  -3   4  10        5.66        5.83      0.39 o 
  -2   4  10      193.82      233.97      3.67 o 
  -1   4  10      114.49      115.23      1.57 o 
   0   4  10       34.01       34.53      0.91 o 
   1   4  10       65.92       68.82      2.61 o 
   2   4  10      217.16      213.57      3.42 o 
  -3   5  10       84.84       85.54      1.48 o 
  -2   5  10       14.24       14.20      0.54 o 
  -1   5  10      971.63      928.08     11.78 o 
   0   5  10       44.91       42.70      0.95 o 
   1   5  10      542.36      548.95      7.31 o 
   2   5  10        6.32        7.06      0.81 o 
  -3   6  10        1.19        1.19      0.42 o 
  -2   6  10        3.20        4.46      0.42 o 
  -1   6  10      321.77      334.18     11.89 o 
   0   6  10     1564.09     1497.63     19.97 o 
   1   6  10       84.84       84.88      2.68 o 
   2   6  10       64.85       64.05      1.93 o 
  -3   7  10       36.72       34.42      1.46 o 
  -2   7  10      107.91      112.17      2.85 o 
  -1   7  10       86.56       91.50      2.04 o 
   0   7  10     1109.53     1084.83     14.67 o 
   1   7  10      177.07      181.08      3.90 o 
   2   7  10       12.04       14.82      0.86 o 
  -3   8  10        5.84        6.48      0.73 o 
  -2   8  10       19.71       23.99      1.10 o 
  -1   8  10      154.22      163.41      8.88 o 
   0   8  10     1309.46     1330.13     17.85 o 
   1   8  10       35.34       33.32      1.33 o 
   2   8  10       11.83       12.65      0.73 o 
  -3   9  10       86.83       86.29      2.53 o 
  -2   9  10       36.23       37.65      2.31 o 
  -1   9  10      394.46      414.14      6.88 o 
   0   9  10      117.21      117.40      2.14 o 
   1   9  10       42.27       43.49      2.29 o 
   2   9  10        7.95        8.19      0.53 o 
  -2  10  10       87.87       80.78      3.64 o 
  -1  10  10       42.69       46.59      1.29 o 
   0  10  10        6.04        4.83      0.43 o 
   1  10  10       57.37       56.05      1.85 o 
  -2  11  10       85.72       87.10      3.77 o 
  -1  11  10       25.51       24.98      0.91 o 
   0  11  10        6.17        7.57      0.50 o 
   1  11  10       36.10       33.65      1.14 o 
  -2  12  10       19.99       21.13      1.46 o 
  -1  12  10       17.03       22.15      0.76 o 
   0  12  10        0.01        0.37      0.24 o 
   1  12  10       24.11       29.25      1.00 o 
  -1  13  10        6.56        7.56      0.47 o 
   0  13  10        4.98        5.30      0.44 o 
   1  13  10       12.69        8.99      0.97 o 
  -1  14  10        1.43        2.79      0.61 o 
   0  14  10       70.53       89.34      2.39 o 
  -3   1  11       22.13       26.07      0.58 o 
  -2   1  11       28.26       32.46      0.85 o 
  -1   1  11       79.86       74.76      1.11 o 
   0   1  11       25.62       24.08      0.97 o 
   1   1  11      279.16      258.88      4.07 o 
   2   1  11       45.97       43.44      1.05 o 
  -3   2  11      145.26      147.71      2.26 o 
  -2   2  11       11.03       12.91      0.57 o 
  -1   2  11       19.73       24.28      0.58 o 
   0   2  11        3.25        3.49      0.46 o 
   1   2  11      465.00      425.20      9.70 o 
   2   2  11       22.44       22.80      1.44 o 
  -3   3  11       18.69       24.23      0.67 o 
  -2   3  11      638.41      653.95      7.99 o 
  -1   3  11       24.23       22.81      0.55 o 
   0   3  11       17.45       17.33      0.75 o 
   1   3  11        0.09        0.71      0.45 o 
   2   3  11       23.26       27.84      0.80 o 
  -3   4  11        8.34        9.63      0.41 o 
  -2   4  11      349.44      359.42      4.63 o 
  -1   4  11      234.00      232.63      3.57 o 
   0   4  11       24.70       24.14      0.77 o 
   1   4  11       35.34       33.55      1.47 o 
   2   4  11       57.24       56.77      1.23 o 
  -3   5  11      131.91      146.15      2.47 o 
  -2   5  11       63.52       68.61      1.28 o 
  -1   5  11      845.45      840.38     10.32 o 
   0   5  11        7.16        6.40      0.49 o 
   1   5  11        4.06        5.30      0.51 o 
   2   5  11       39.65       40.99      1.12 o 
  -3   6  11       58.79       64.17      3.70 o 
  -2   6  11       51.60       55.77      1.75 o 
  -1   6  11      111.67      121.23      3.22 o 
   0   6  11       13.63       14.93      0.72 o 
   1   6  11       71.74       78.24      2.47 o 
   2   6  11        8.26        7.41      0.60 o 
  -3   7  11        3.38        3.70      0.55 o 
  -2   7  11       11.38       11.41      1.43 o 
  -1   7  11       42.56       47.34      4.62 o 
   0   7  11      191.79      187.82      3.05 o 
   1   7  11       55.36       57.53      2.01 o 
   2   7  11       31.51       28.52      1.07 o 
  -3   8  11        5.92        7.16      0.85 o 
  -2   8  11        1.78        1.81      0.47 o 
  -1   8  11      128.02      135.87      2.71 o 
   0   8  11       70.25       75.27      1.54 o 
   1   8  11      209.75      215.62      5.28 o 
   2   8  11       58.03       63.77      2.43 o 
  -2   9  11       36.59       43.96      2.43 o 
  -1   9  11      175.26      186.16      3.42 o 
   0   9  11        6.47        7.07      0.49 o 
   1   9  11       38.78       36.27      1.21 o 
  -2  10  11        1.41        0.85      0.49 o 
  -1  10  11      226.66      238.45      4.16 o 
   0  10  11      130.13      134.29      2.28 o 
   1  10  11       28.02       26.41      0.96 o 
  -2  11  11      194.59      212.77      7.42 o 
  -1  11  11       39.17       39.49      1.09 o 
   0  11  11       53.98       56.07      1.19 o 
   1  11  11        6.90        8.25      0.55 o 
  -1  12  11       48.53       60.29      1.35 o 
   0  12  11        1.82        2.80      0.30 o 
  -1  13  11        6.48        6.56      0.73 o 
   0  13  11       75.99       87.35      3.52 o 
  -3   0  12       76.63       81.95      1.68 o 
  -2   0  12       60.65       69.61      1.64 o 
  -1   0  12        1.91        1.42      0.39 o 
   0   0  12      414.25      367.86     10.95 o 
   1   0  12      137.81      123.15      6.68 o 
   2   0  12      225.10      219.16      4.77 o 
  -3   1  12      226.63      241.32      3.24 o 
  -2   1  12       14.93       16.61      0.50 o 
  -1   1  12       65.36       75.72      1.75 o 
   0   1  12      351.77      308.69      6.62 o 
   1   1  12       66.09       62.29      1.40 o 
   2   1  12       37.85       37.89      0.91 o 
  -3   2  12      170.17      179.99      2.29 o 
  -2   2  12       61.88       60.70      1.05 o 
  -1   2  12      129.72      140.12      2.73 o 
   0   2  12       77.79       78.22      1.96 o 
   1   2  12       81.00       76.89      1.92 o 
   2   2  12        4.86        5.15      0.39 o 
  -3   3  12       11.94       11.92      0.45 o 
  -2   3  12      556.36      548.51      7.28 o 
  -1   3  12        0.38        0.46      0.28 o 
   0   3  12      126.24      119.36      2.63 o 
   1   3  12       22.16       22.38      0.89 o 
   2   3  12       87.12       84.65      1.78 o 
  -3   4  12       26.31       24.83      4.13 o 
  -2   4  12      106.85      115.56      1.77 o 
  -1   4  12      150.01      141.76      2.40 o 
   0   4  12      403.58      418.82      7.46 o 
   1   4  12       13.65       15.14      0.70 o 
   2   4  12       12.47       12.36      0.69 o 
  -3   5  12        2.68        2.95      0.47 o 
  -2   5  12       26.98       26.27      1.01 o 
  -1   5  12        5.76        6.87      0.49 o 
   0   5  12        2.38        3.10      0.46 o 
  -1   0 -14        2.36        1.64      0.43 o 
   1   0 -14       12.82       10.56      1.09 o 
  -1   0 -12       32.25       35.32      1.76 o 
  -3   0 -10       11.67       16.76      0.85 o 
   1   5  12      138.04      135.40      2.69 o 
   2   5  12       26.34       24.65      1.34 o 
  -2   6  12       21.96       23.48      2.08 o 
  -1   6  12       17.80       20.37      2.47 o 
   0   6  12       28.79       33.05      1.23 o 
   1   6  12       79.03       79.72      2.39 o 
  -2   7  12       25.33       30.90      1.88 o 
  -1   7  12      228.83      232.68      4.09 o 
   0   7  12       31.41       29.86      0.98 o 
   1   7  12       10.72       10.35      0.85 o 
  -2   8  12       11.87       11.74      0.90 o 
  -1   8  12      183.61      184.12      3.35 o 
   0   8  12       13.22       12.66      0.58 o 
   1   8  12       12.13       12.83      0.85 o 
  -2   9  12       14.84       13.36      1.09 o 
  -1   9  12      151.08      157.65      2.92 o 
   0   9  12        0.90        0.64      0.26 o 
   1   9  12        2.34        2.23      0.47 o 
  -2  10  12       75.70       69.37      2.92 o 
  -1  10  12      117.15      121.23      2.32 o 
   0  10  12      210.43      210.75      3.18 o 
  -1  11  12        4.57        3.21      0.47 o 
   0  11  12        7.16        8.72      0.79 o 
  -3   1  13      297.81      320.77     11.07 o 
  -2   1  13       28.53       31.93      0.98 o 
  -1   1  13      165.71      154.95      2.36 o 
   0   1  13       15.49       16.51      0.70 o 
   1   1  13        8.56       11.11      0.77 o 
  -2   2  13       88.75       94.49      1.97 o 
  -1   2  13      186.56      187.72      2.75 o 
   0   2  13       18.69       17.21      0.64 o 
   1   2  13      188.37      181.00      3.37 o 
  -2   3  13       13.21       14.36      0.67 o 
  -1   3  13       89.76       89.20      1.68 o 
   0   3  13        0.22        0.11      0.25 o 
   1   3  13        5.19        3.93      0.42 o 
  -2   4  13      103.05      107.74      2.09 o 
  -1   4  13        3.37        3.90      0.53 o 
   0   4  13       48.56       46.24      1.14 o 
   1   4  13       76.91       69.81      1.57 o 
  -2   5  13       85.80       91.10      2.18 o 
  -1   5  13       54.88       54.68      1.16 o 
   0   5  13        0.99        0.92      0.26 o 
   1   5  13        1.63        2.84      0.43 o 
  -2   6  13        6.85        6.96      0.73 o 
  -1   6  13      149.89      149.11      3.21 o 
   0   6  13        0.01        0.04      0.32 o 
   1   6  13        5.04        7.41      0.85 o 
  -2   7  13       11.92       12.55      1.15 o 
  -1   7  13        2.57        2.19      0.42 o 
   0   7  13       52.02       52.67      1.49 o 
   1   7  13        5.72        8.26      0.85 o 
  -1   8  13       40.56       44.17      1.14 o 
   0   8  13        0.01        0.01      0.32 o 
  -1   9  13        1.18        1.06      0.28 o 
   0   9  13        5.03        4.49      0.85 o 
  -2   0  14      164.38      184.07      4.46 o 
  -1   0  14       54.81       56.75      2.02 o 
   0   0  14      305.07      279.61      6.14 o 
   1   0  14       10.07        7.29      0.85 o 
  -2   1  14       44.26       45.57      1.13 o 
  -1   1  14       20.98       21.92      0.65 o 
   0   1  14       46.43       34.93      0.94 o 
   1   1  14        5.64        5.37      0.67 o 
  -2   2  14       20.78       22.81      0.77 o 
  -1   2  14      130.23      124.16      2.05 o 
   0   2  14       62.59       62.31      1.33 o 
  -2   3  14       97.39      107.92      2.41 o 
  -1   3  14       18.56       18.63      0.64 o 
   0   3  14      221.76      207.02      3.34 o 
  -2   4  14       51.35       50.65      2.55 o 
  -1   4  14       82.76       88.91      1.56 o 
   0   4  14       26.09       22.07      0.65 o 
  -2   5  14       12.95       13.72      1.21 o 
  -1   5  14        6.82        7.18      0.51 o 
   0   5  14       15.42       20.66      0.86 o 
  -1   6  14        4.81        5.04      0.51 o 
   0   6  14        8.75        9.84      1.21 o 
  -1   7  14       20.80       23.07      1.58 o 
   0   7  14      160.64      179.91      6.56 o 
  -1   1  15       21.82       24.41      0.71 o 
  -1   2  15       64.32       56.48      2.67 o 
  -1   3  15        2.20        1.09      0.61 o 
                                                 
